# Supplementary material for: Tetraploidization Increases the Motility and Invasiveness of Cancer Cells
Source: Int J Mol Sci. 2023 Sep 10;24(18):13926. doi: 10.3390/ijms241813926 (PMC10531202; doi:10.3390/ijms241813926)
Supplement: Supplementary file 1 [file ijms-24-13926-s001.zip]

Archive with 1 entries (1 files):
- ijms-2561374-supplementary.pdf
